# Supplementary material for: Functionally distinct patterns of nucleosome remodeling at enhancers in glucocorticoid-treated acute lymphoblastic leukemia
Source: Epigenetics Chromatin. 2015 Dec 2;8:53. doi: 10.1186/s13072-015-0046-0 (PMC4667523; doi:10.1186/s13072-015-0046-0)
Supplement: Supplementary file 1 — 10.1186/s13072-015-0046-0 GREAT output tables for the Gene Ontology (GO) and Mouse Phenotype ontologies (Excel format). GREAT analysis using all GR ChIP-Seq peaks (a), as well as subsets of GR peaks with central remodeling (b), minimal remodeling (c), non-central remodeling (d), or phased remodeling (e). [file 13072_2015_46_MOESM1_ESM.xls]

## Sheet: All GR Peaks GREAT Output
Functionally distinct patterns of nucleosome remodeling at enhancers in glucocorticoid-treated acute lymphoblastic leukemia.
Jennifer N. Wu, Luca Pinello, Elinor Yissachar, Jonathan W. Wischhusen, Guo-Cheng Yuan, and Charles W.M. Roberts
Table S1a: GREAT Ontology Terms for All GR Peaks
Ontology	Term Name	Hyper FDR Q-Val
GO Biological Process	leukocyte activation	6.81339e-11
GO Biological Process	leukocyte differentiation	1.16122e-10
GO Biological Process	lymphocyte activation	3.26304e-10
GO Biological Process	B cell receptor signaling pathway	5.05438e-08
GO Biological Process	B cell activation	7.33523e-08
GO Biological Process	immune response-activating cell surface receptor signaling pathway	1.65824e-06
GO Biological Process	negative regulation of protein kinase activity	1.64084e-05
GO Biological Process	antigen receptor-mediated signaling pathway	1.64672e-05
GO Biological Process	regulation of lymphocyte differentiation	2.53588e-05
GO Biological Process	B cell differentiation	3.19817e-05
GO Biological Process	regulation of B cell activation	9.70501e-05
GO Biological Process	peptidyl-threonine modification	0.000116419
GO Biological Process	regulation of alpha-beta T cell activation	0.000150849
GO Biological Process	regulation of B cell proliferation	0.000222145
GO Biological Process	regulation of germinal center formation	0.000226634
GO Biological Process	myeloid leukocyte differentiation	0.000655779
GO Biological Process	myeloid cell differentiation	0.000713577
GO Biological Process	negative regulation of MAP kinase activity	0.00369993
GO Biological Process	negative regulation of transforming growth factor beta receptor signaling pathway	0.00811114
GO Biological Process	germinal center formation	0.0297459
GO Cellular Component	extrinsic to plasma membrane	0.00114413
GO Cellular Component	extrinsic to cytoplasmic side of plasma membrane	0.0148981
GO Molecular Function	R-SMAD binding	0.000598177
GO Molecular Function	I-SMAD binding	0.00192028
GO Molecular Function	cytokine receptor activity	0.00340642
GO Molecular Function	cytokine binding	0.00872059
GO Molecular Function	transforming growth factor beta receptor, cytoplasmic mediator activity	0.0404485
GO Molecular Function	microtubule plus-end binding	0.0404485
Mouse Phenotype	abnormal mononuclear cell differentiation	9.10441e-27
Mouse Phenotype	abnormal lymphopoiesis	1.75147e-26
Mouse Phenotype	abnormal myeloblast morphology/development	1.18549e-25
Mouse Phenotype	increased leukocyte cell number	5.20533e-25
Mouse Phenotype	abnormal professional antigen presenting cell physiology	2.4992e-22
Mouse Phenotype	increased lymphocyte cell number	1.0167e-21
Mouse Phenotype	abnormal B cell morphology	1.43194e-20
Mouse Phenotype	abnormal T cell differentiation	5.75573e-20
Mouse Phenotype	abnormal B cell number	9.09001e-20
Mouse Phenotype	abnormal B cell differentiation	8.49959e-19
Mouse Phenotype	decreased B cell number	2.43467e-18
Mouse Phenotype	abnormal T cell physiology	1.20643e-17
Mouse Phenotype	abnormal B cell physiology	2.25932e-17
Mouse Phenotype	abnormal mature B cell morphology	6.02758e-17
Mouse Phenotype	abnormal immune tolerance	3.07925e-15
Mouse Phenotype	abnormal self tolerance	4.50567e-15
Mouse Phenotype	autoimmune response	5.66044e-15
Mouse Phenotype	abnormal cytokine secretion	3.71303e-14
Mouse Phenotype	decreased T cell number	1.70782e-13
Mouse Phenotype	abnormal effector T cell morphology	1.04482e-12
Table S1b: GREAT Ontology Terms for GR Peaks with Central Remodeling
Ontology	Term Name	Hyper FDR Q-Val
GO Biological Process	leukocyte activation	1.20041e-05
GO Biological Process	lymphocyte activation	1.31081e-05
GO Biological Process	peptidyl-threonine modification	1.46412e-05
GO Biological Process	regulation of leukocyte activation	2.03635e-05
GO Biological Process	peptidyl-threonine phosphorylation	2.58815e-05
GO Biological Process	regulation of lymphocyte activation	9.57147e-05
GO Biological Process	leukocyte differentiation	0.000185343
GO Biological Process	negative regulation of osteoblast differentiation	0.000374613
GO Biological Process	regulation of leukocyte differentiation	0.000378091
GO Biological Process	negative regulation of phosphorylation	0.000467053
GO Biological Process	positive regulation of leukocyte activation	0.000599422
GO Biological Process	positive regulation of cell activation	0.0007772
GO Biological Process	regulation of lymphocyte differentiation	0.00168864
GO Biological Process	negative regulation of protein phosphorylation	0.00199556
GO Biological Process	regulation of T cell activation	0.00741871
GO Biological Process	negative regulation of growth	0.0158833
GO Biological Process	negative regulation of transferase activity	0.0162895
GO Biological Process	negative regulation of protein kinase activity	0.0185185
GO Biological Process	myeloid cell differentiation	0.0193334
GO Biological Process	negative regulation of kinase activity	0.0219285
GO Cellular Component	external side of plasma membrane	0.000443834
GO Cellular Component	ruffle membrane	0.0018804
GO Molecular Function	SMAD binding	0.0172689
GO Molecular Function	cytokine binding	0.0211152
GO Molecular Function	Rab GTPase activator activity	0.0315464
Mouse Phenotype	abnormal mononuclear cell differentiation	9.55308e-15
Mouse Phenotype	abnormal immune serum protein physiology	1.56992e-14
Mouse Phenotype	abnormal lymphopoiesis	1.65503e-14
Mouse Phenotype	abnormal myeloblast morphology/development	9.60916e-14
Mouse Phenotype	abnormal leukopoiesis	1.27921e-13
Mouse Phenotype	abnormal cell-mediated immunity	2.57687e-13
Mouse Phenotype	abnormal adaptive immunity	2.68283e-13
Mouse Phenotype	increased hematopoietic cell number	2.00186e-12
Mouse Phenotype	increased leukocyte cell number	2.9274e-12
Mouse Phenotype	decreased leukocyte cell number	3.41595e-12
Mouse Phenotype	abnormal professional antigen presenting cell physiology	4.75498e-12
Mouse Phenotype	abnormal T cell differentiation	7.17265e-12
Mouse Phenotype	decreased B cell number	3.30978e-11
Mouse Phenotype	abnormal T cell morphology	5.95139e-11
Mouse Phenotype	abnormal B cell morphology	8.41665e-11
Mouse Phenotype	decreased lymphocyte cell number	1.64159e-10
Mouse Phenotype	abnormal B cell number	3.48691e-10
Mouse Phenotype	abnormal professional antigen presenting cell morphology	4.90741e-10
Mouse Phenotype	abnormal cytokine secretion	5.18413e-10
Mouse Phenotype	abnormal mature B cell morphology	5.91451e-09
Table S1c: GREAT Ontology Terms for GR Peaks with Minimal Remodeling
Ontology	Term Name	Hyper FDR Q-Val
GO Biological Process	regulation of bone remodeling	0.000272122
GO Biological Process	regulation of bone resorption	0.00148408
GO Biological Process	integrin-mediated signaling pathway	0.0049363
GO Biological Process	regulation of TOR signaling cascade	0.00557753
GO Biological Process	negative regulation of TOR signaling cascade	0.0217902
GO Biological Process	cellular biogenic amine metabolic process	0.031485
Mouse Phenotype	arrested B cell differentiation	0.0011809
Mouse Phenotype	decreased B-1 B cell number	0.00601248
Mouse Phenotype	abnormal B-1 B cell number	0.0082334
Mouse Phenotype	abnormal B-1 B cell morphology	0.00931549
Mouse Phenotype	abnormal lymphatic vessel morphology	0.0119156
Mouse Phenotype	decreased B-1a cell number	0.0245955
Table S1d: GREAT Ontology Terms for GR Peaks with Non-central Remodeling
Ontology	Term Name	Hyper FDR Q-Val
GO Biological Process	embryo development ending in birth or egg hatching	2.30249e-05
GO Biological Process	chordate embryonic development	3.25688e-05
GO Biological Process	enzyme linked receptor protein signaling pathway	6.6237e-05
GO Biological Process	positive regulation of ossification	0.00030094
GO Biological Process	positive regulation of bone mineralization	0.000378698
GO Biological Process	immune system development	0.000437427
GO Biological Process	positive regulation of biomineral tissue development	0.000516687
GO Biological Process	regulation of B cell proliferation	0.00136186
GO Biological Process	cellular response to growth factor stimulus	0.00140107
GO Biological Process	response to growth factor stimulus	0.00200202
GO Biological Process	transmembrane receptor protein tyrosine kinase signaling pathway	0.00328577
GO Biological Process	leukocyte activation	0.00486074
GO Biological Process	regulation of lymphocyte activation	0.00510279
GO Biological Process	lymphocyte activation	0.00575782
GO Biological Process	positive regulation of cell death	0.00776179
GO Biological Process	regulation of cell activation	0.00975479
GO Biological Process	cell activation	0.010037
GO Biological Process	positive regulation of B cell proliferation	0.0193322
GO Biological Process	positive regulation of alkaline phosphatase activity	0.0267693
GO Biological Process	regulation of B cell activation	0.0269438
GO Cellular Component	semaphorin receptor complex	0.0152445
Mouse Phenotype	abnormal mononuclear cell differentiation	9.63371e-05
Mouse Phenotype	abnormal lymphopoiesis	0.000152644
Mouse Phenotype	abnormal leukopoiesis	0.000220283
Mouse Phenotype	abnormal T cell differentiation	0.000239692
Mouse Phenotype	abnormal myeloblast morphology/development	0.000255386
Mouse Phenotype	decreased T cell number	0.000355826
Mouse Phenotype	decreased single-positive T cell number	0.000511696
Mouse Phenotype	abnormal effector T cell morphology	0.000515763
Mouse Phenotype	abnormal T cell physiology	0.000578145
Mouse Phenotype	abnormal T cell morphology	0.000635671
Mouse Phenotype	abnormal bone marrow cell morphology/development	0.000697669
Mouse Phenotype	abnormal T cell activation	0.000702562
Mouse Phenotype	altered tumor susceptibility	0.00118623
Mouse Phenotype	decreased leukocyte cell number	0.00131789
Mouse Phenotype	tumorigenesis	0.00159535
Mouse Phenotype	abnormal single-positive T cell number	0.002171
Mouse Phenotype	decreased lymphocyte cell number	0.00279722
Mouse Phenotype	abnormal T cell proliferation	0.00318578
Mouse Phenotype	abnormal CD4-positive T cell morphology	0.00391137
Mouse Phenotype	abnormal double-positive T cell morphology	0.00565056
Table S1e: GREAT Ontology Terms for GR Peaks with Phased Remodeling
Ontology	Term Name	Hyper FDR Q-Val
GO Biological Process	cell activation	2.8001e-11
GO Biological Process	leukocyte differentiation	3.49612e-11
GO Biological Process	leukocyte activation	1.52179e-10
GO Biological Process	lymphocyte activation	7.96447e-10
GO Biological Process	immune response-activating signal transduction	1.5336e-09
GO Biological Process	lymphocyte differentiation	1.24609e-08
GO Biological Process	B cell receptor signaling pathway	2.55279e-08
GO Biological Process	immune response-activating cell surface receptor signaling pathway	2.93073e-07
GO Biological Process	T cell activation	5.45371e-07
GO Biological Process	antigen receptor-mediated signaling pathway	2.43304e-06
GO Biological Process	B cell activation	2.47392e-06
GO Biological Process	negative regulation of protein kinase activity	3.91234e-06
GO Biological Process	negative regulation of kinase activity	5.16425e-06
GO Biological Process	negative regulation of transferase activity	1.75049e-05
GO Biological Process	B cell differentiation	5.85261e-05
GO Biological Process	myeloid leukocyte differentiation	9.50078e-05
GO Biological Process	regulation of lymphocyte differentiation	0.000116715
GO Biological Process	activation of innate immune response	0.00018497
GO Biological Process	myeloid cell differentiation	0.000280353
GO Biological Process	myeloid leukocyte activation	0.0345932
GO Cellular Component	extrinsic to plasma membrane	0.00152424
GO Cellular Component	cytoplasmic side of plasma membrane	0.00491864
GO Cellular Component	extrinsic to cytoplasmic side of plasma membrane	0.0113166
GO Molecular Function	guanyl-nucleotide exchange factor activity	0.00122435
GO Molecular Function	Ras guanyl-nucleotide exchange factor activity	0.00449017
GO Molecular Function	I-SMAD binding	0.00591084
GO Molecular Function	cytokine receptor activity	0.00774017
GO Molecular Function	transforming growth factor beta receptor, cytoplasmic mediator activity	0.0193646
GO Molecular Function	R-SMAD binding	0.0227656
Mouse Phenotype	abnormal adaptive immunity	3.7727e-30
Mouse Phenotype	abnormal cell-mediated immunity	5.58856e-30
Mouse Phenotype	abnormal immune cell physiology	7.2016e-29
Mouse Phenotype	abnormal leukocyte physiology	1.24814e-28
Mouse Phenotype	increased hematopoietic cell number	1.02628e-23
Mouse Phenotype	abnormal lymphocyte morphology	1.78732e-23
Mouse Phenotype	abnormal mononuclear cell differentiation	2.64838e-23
Mouse Phenotype	abnormal lymphopoiesis	4.32158e-23
Mouse Phenotype	abnormal professional antigen presenting cell physiology	9.88687e-23
Mouse Phenotype	increased leukocyte cell number	1.02326e-22
Mouse Phenotype	abnormal lymphocyte physiology	1.10075e-22
Mouse Phenotype	abnormal myeloblast morphology/development	1.22742e-22
Mouse Phenotype	abnormal lymphocyte cell number	1.38788e-22
Mouse Phenotype	abnormal leukocyte cell number	1.59974e-22
Mouse Phenotype	abnormal bone marrow cell morphology/development	4.82344e-21
Mouse Phenotype	abnormal leukopoiesis	5.29357e-21
Mouse Phenotype	abnormal B cell morphology	1.83189e-20
Mouse Phenotype	abnormal T cell morphology	6.49763e-20
Mouse Phenotype	decreased hematopoietic cell number	1.28654e-19
Mouse Phenotype	decreased leukocyte cell number	1.50627e-19
